# Supplementary material for: Antioxidant Effects of a Polyphenol-Rich Dietary Supplement Incorporating Pinus massoniana Bark Extract in Healthy Older Adults: A Two-Arm, Parallel Group, Randomized Placebo-Controlled Trial
Source: Antioxidants (Basel). 2022 Aug 11;11(8):1560. doi: 10.3390/antiox11081560 (PMC9405161; doi:10.3390/antiox11081560)
Supplement: Supplementary file 1 [file antioxidants-11-01560-s001.zip]

Archive with 1 entries (1 files):
- antioxidants-1813852-supplementary.pdf
